# Supplementary material for: Dispersion of the HIV-1 Epidemic in Men Who Have Sex with Men in the Netherlands: A Combined Mathematical Model and Phylogenetic Analysis
Source: PLoS Med. 2015 Nov 3;12(11):e1001898. doi: 10.1371/journal.pmed.1001898 (PMC4631366; doi:10.1371/journal.pmed.1001898)
Supplement: S1 Trees — The first number of the branch name is the cluster name. Bars indicate the 95% HPD intervals of the node ages. In total, 380 of the Los Alamos sequences selected are included in the 91 large MSM-majority clusters. Twenty-six clusters have no Los Alamos sequences included. Nine clusters include ≥5 time-stamped sequences from a particular country (Foreign). Although some mixing is visible, these sequences form mainly separate clusters within the respective countries. Timed tree of the 15 other clusters (Other): four clusters with a majority of patients of Suriname origin, three clusters with a majority of patients of Antillean origin, two clusters of heterosexually infected individuals and MSM of mainly Dutch origin, one cluster with mainly PWID of Polish origin, the largest PWID cluster, and the six clusters on Curaçao with bars (two are also in MSM). (ZIP) [file pmed.1001898.s014.zip]

Archive with 25 entries (21 files):
- S1_Trees/
- S1_Trees/Foreign/
- S1_Trees/Foreign/MSMcluster113withSpain.pdf
- S1_Trees/Foreign/MSMcluster189withBelgium.pdf
- S1_Trees/Foreign/MSMcluster2973withBelgium.pdf
- S1_Trees/Foreign/MSMcluster7056withUK.pdf
- S1_Trees/Foreign/MSMcluster9649withUS.pdf
- S1_Trees/Foreign/MSMclusters4xforeign_rootprior.pdf
- S1_Trees/MSM/
- S1_Trees/MSM/MSM1.pdf
- S1_Trees/MSM/MSM10.pdf
- S1_Trees/MSM/MSM2.pdf
- S1_Trees/MSM/MSM3.pdf
- S1_Trees/MSM/MSM4.pdf
- S1_Trees/MSM/MSM5.pdf
- S1_Trees/MSM/MSM6.pdf
- S1_Trees/MSM/MSM7.pdf
- S1_Trees/MSM/MSM8.pdf
- S1_Trees/MSM/MSM9.pdf
- S1_Trees/MSM/MSMdc.pdf
- S1_Trees/Other/
- S1_Trees/Other/Tree_CU_bars.pdf
- S1_Trees/Other/Tree_Largestcluster_drugusers_rootprior.pdf
- S1_Trees/Other/Tree_other.pdf
- S1_Trees/Other/Tree_SR.pdf
